# Supplementary material for: Integrated Metabolomic and Transcriptomic Analysis Reveals Differential Mechanism of Flavonoid Biosynthesis in Two Cultivars of Angelica sinensis
Source: Molecules. 2022 Jan 4;27(1):306. doi: 10.3390/molecules27010306 (PMC8746331; doi:10.3390/molecules27010306)
Supplement: Supplementary file 1 [file molecules-27-00306-s001.zip]

Archive with 1 entries (1 files):
- molecules-1506768-SI.pdf
